# Supplementary material for: Morphology, Cytotoxicity, and Antimicrobial Activity of Electrospun Polycaprolactone Biomembranes with Gentamicin and Nano-Hydroxyapatite
Source: Membranes (Basel). 2023 Dec 28;14(1):10. doi: 10.3390/membranes14010010 (PMC10819002; doi:10.3390/membranes14010010)
Supplement: Supplementary file 1 [file membranes-14-00010-s001.zip]

Archive with 1 entries (1 files):
- membranes-2742750-supplementary.pdf
